# Supplementary material for: Aneugenic Effects of Epirubicin in Somatic and Germinal Cells of Male Mice
Source: PLoS One. 2014 Oct 10;9(10):e109942. doi: 10.1371/journal.pone.0109942 (PMC4193842; doi:10.1371/journal.pone.0109942)
Supplement: Table S2 — Results of the multicolor sperm FISH assay with epididymal sperm of mice treated with subacute doses of epirubicin (Individual animal scores). (XLS) [file pone.0109942.s002.xls]

## Sheet: Acute treatment
Control							%
	XY88	XX88	YY88
animal 1	0	0	1	1
animal 2	0	0	0	0
animal 3	0	1	0	1
animal 4	0	0	0	0
animal 5	0	0	0	0
	0	1	1	0.4			0.004
				0.547723			0.00547723
	XX8	YY8	XY8	X88	Y88
animal 1	1	1	0	0	1	3
animal 2	2	1	1	0	3	7
animal 3	2	1	2	0	1	6
animal 4	2	1	1	1	0	5
animal 5	1	2	0	1	1	5
	8	6	4	2	6	5.2	0.052
						1.48324	0.0148324
Epirubicin 3 mg/kg
	XY88	XX88	YY88
animal 1	0	0	1	1
animal 2	0	1	0	1
animal 3	0	0	0	0
animal 4	1	0	0	1
animal 5	0	1	0	1
	1	2	1	0.8			0.008
				0.447214			0.00447214
	XX8	YY8	XY8	X88	Y88
animal 1	3	1	1	3	2	10
animal 2	1	2	0	2	1	6
animal 3	2	0	2	0	2	6
animal 4	2	1	1	0	2	6
animal 5	3	0	1	1	1	6
	11	4	5	6	8	6.8	0.068
						1.78885	0.0178885
Epirubicin 6 mg/kg
	XY88	XX88	YY88
animal 1	1	1	0	2
animal 2	0	2	0	2
animal 3	1	0	2	3
animal 4	0	1	3	4
animal 5	0	2	0	2
	2	6	5	2.6			0.026
				0.894427			0.00894427
	XX8	YY8	XY8	X88	Y88
animal 1	3	1	1	3	1	9
animal 2	4	2	0	1	1	8
animal 3	4	3	3	2	1	13
animal 4	2	2	1	2	2	9
animal 5	1	2	1	2	1	7
	14	10	6	10	6	9.2	0.092
						2.28035	0.0228035
Epirubicin 12 mg/kg
	XY88	XX88	YY88
animal 1	1	2	1	4
animal 2	0	2	1	3
animal 3	1	2	2	5
animal 4	2	3	1	6
animal 5	1	4	0	5
	5	13	5	4.6			0.046
				1.14018			0.0114018
	XX8	YY8	XY8	X88	Y88
animal 1	3	1	3	3	4	14
animal 2	4	2	0	2	1	9
animal 3	6	3	0	2	0	11
animal 4	2	1	4	2	2	11
animal 5	4	2	1	4	1	12
	19	9	8	13	8	11.4	0.114
						1.81659	0.0181659
Colchicine 3 mg/kg
	XY88	XX88	YY88
animal 1	1	0	0	1
animal 2	0	0	0	0
animal 3	0	1	0	1
animal 4	0	0	0	0
animal 5	0	1	0	1
	1	2	0	0.6	0.006
				0.547723	0.005
	XX8	YY8	XY8	X88	Y88
animal 1	4	1	1	1	1	8
animal 2	0	5	0	2	0	7
animal 3	1	0	3	2	1	7
animal 4	2	1	1	2	2	8
animal 5	3	2	1	1	1	8
	10	9	6	8	5	7.6	0.076
						0.547723	0.00547723

## Sheet: Subacute treatment 
Results of the multicolor sperm FISH assay with epididymal sperm of mice treated with subacute doses of epirubicin (Individual animal scores).
Control								%
	XY88	XX88	YY88
animal 1	0	0	0	0
animal 2	0	0	0	0
animal 3	0	0	1	1
animal 4	0	0	0	0
animal 5	0	0	0	0
	0	0	1	0.2				0.002	mean
				0.447214				0.00447214	SD
	XX8	YY8	XY8	X88	Y88
animal 1	2	2	0	1	1	6
animal 2	0	1	1	2	1	5
animal 3	2	1	0	1	0	4
animal 4	2	1	1	1	0	5
animal 5	1	0	0	1	1	3
	7	5	2	6	3	4.6		0.046	mean
						1.14018		0.0114018	SD
Epirubicin 0.025 mg/kg/day
	XY88	XX88	YY88
animal 1	0	0	1	1
animal 2	0	1	0	1
animal 3	1	0	0	1
animal 4	0	0	0	0
animal 5	0	0	0	0
	1	1	1	0.6				0.006	mean
				0.547723				0.00547723	SD
	XX8	YY8	XY8	X88	Y88
animal 1	2	1	1	1	1	6
animal 2	2	1	1	1	0	5
animal 3	2	2	0	2	2	8
animal 4	1	1	1	1	1	5
animal 5	2	1	0	1	2	6
	9	6	3	6	6	6		0.06	mean
						1.22474		0.0122474	SD
Epirubicin 0.5 mg/kg/day
	XY88	XX88	YY88
animal 1	1	1	0	2
animal 2	0	1	0	1
animal 3	0	0	1	1
animal 4	0	0	1	1
animal 5	0	0	0	0
	1	2	2	1				0.01	mean
				0.707107				0.00707107	SD
	XX8	YY8	XY8	X88	Y88
animal 1	2	1	1	2	2	8
animal 2	0	2	1	0	2	5
animal 3	2	0	0	2	2	6
animal 4	2	1	0	2	1	6
animal 5	1	2	1	1	1	6
	7	6	3	7	8	6.2		0.062	mean
						1.09545		0.0109545	SD
Epirubicin 1 mg/kg/day
	XY88	XX88	YY88
animal 1	1	2	1	4
animal 2	0	1	3	4
animal 3	1	1	1	3
animal 4	1	0	1	2
animal 5	1	2	1	4
	4	6	7	3.4				0.034	mean
				0.894427				0.00894427	SD
	XX8	YY8	XY8	X88	Y88
animal 1	4	3	0	2	1	10
animal 2	2	2	0	2	2	8
animal 3	2	1	1	2	1	7
animal 4	2	2	3	0	2	9
animal 5	1	2	1	2	2	8
	11	10	5	8	8	8.4		0.084	mean
						1.14018		0.0114018	SD
